# Supplementary material for: Cationic Phenosafranin Photosensitizers Based on Polyhedral Oligomeric Silsesquioxanes for Inactivation of Gram-Positive and Gram-Negative Bacteria
Source: Int J Mol Sci. 2021 Dec 13;22(24):13373. doi: 10.3390/ijms222413373 (PMC8708100; doi:10.3390/ijms222413373)
Supplement: Supplementary file 1 [file ijms-22-13373-s001.zip]

Archive with 3 entries (3 files):
- Figure S1D.tiff
- Figure S1C.tiff
- Figure S1B.tiff
